# Supplementary material for: A Rapid Robust Method for Subgrouping Non-NF2 Meningiomas According to Genotype and Detection of Lower Levels of M2 Macrophages in AKT1 E17K Mutated Tumours
Source: Int J Mol Sci. 2020 Feb 13;21(4):1273. doi: 10.3390/ijms21041273 (PMC7073007; doi:10.3390/ijms21041273)
Supplement: Supplementary file 1 [file ijms-21-01273-s001.zip]

Archive with 7 entries (5 files):
- ijms-687978-supplementary-final/
- ijms-687978-supplementary-final/Supplementary figures/
- ijms-687978-supplementary-final/Supplementary figures/Figure S1 - flow cytometry gating strategy.pptx
- ijms-687978-supplementary-final/Supplementary figures/Table S1-Genotyped samples.xlsx
- ijms-687978-supplementary-final/Supplementary figures/Table S2-Macrophage data.xlsx
- ijms-687978-supplementary-final/Supplementary figures/Table S3. Oligonucleotide details.docx
- ijms-687978-supplementary-final/Supplementary figures/Table S4 Antibody details.docx
