# Supplementary material for: A Rapid Robust Method for Subgrouping Non-NF2 Meningiomas According to Genotype and Detection of Lower Levels of M2 Macrophages in AKT1 E17K Mutated Tumours
Source: Int J Mol Sci. 2020 Feb 13;21(4):1273. doi: 10.3390/ijms21041273 (PMC7073007; doi:10.3390/ijms21041273)
Supplement: Supplementary file 1 [file ijms-21-01273-s001.zip › ijms-687978-supplementary-final/Supplementary figures/Table S1-Genotyped samples.xlsx]

## Sheet: Genotyping results 
# for Publications	Location of tumour	Histopathological subtype	Grade	Age at presentation	Gender	NF2 STATUS BY WESTERN	AKT1 E17K	KLF4 K409Q	TRAF7 N520S	SMO L412F	SMO W535L	SMARCB1 R374Q	SMARCB1 R377H	POLR2A Q403K	POLR2A L438_H439del	PIK3CA H1047R	PIK3CA E545K	Kasp results confirmed by sequencing	No mutations in non-NF2 panel
MN							c.49G>A; p.Glu17Lys	c.1225A>C;pLys409Gln	c.1559A>G ; p.Asn520Ser	c.1234C>T ; p.Leu412Phe	c.1604G>T ; p.Trp535Leu	c.1121G>A; pArg374Gln	c1130G>A; pArg377His	c.1207C>A ;p.Gln403Lys	c.1310_1315delACCTCC; p.Leu438_His439del	c.3140A>G ; p.His1047Arg	c.1633G>A;p.Glu545lys
MN001	Convexity - supratentorial	Atypical	II	49	M	Negative	WT(GG)	WT(AA)	WT(AA)	WT (CC)	WT (GG)	NT	NT	NT	NT	NT	NT	NF2 gene: c.447+1_447+2delGT
MN004	Ventricular	Psammomatous	I	44	M	Negative	WT(GG)	WT(AA)	WT(AA)	WT (CC)	WT (GG)	NT	NT	WT (CC)	No deletion	NT	NT	NT
MN005	Posterior fossa	Fibroblastic	I	58	F	Negative	WT(GG)	WT(AA)	WT(AA)	WT (CC)	WT (GG)	WT(GG)	WT(GG)	WT (CC)	No deletion	NT	NT	NF2 gene: c.401delC; p.(Pro134LeufsTer40)
MN006	Convexity - supratentorial	Transitional	I	35	F	Negative	NT	NT	NT	NT	NT	WT(GG)	WT(GG)	WT (CC)	NT	NT	NT	NT
MN015	Spine	Psammonatous	I	61	F	Positive	WT (GG)	WT(AA)	WT(AA)	WT (CC)	WT (GG)	WT(GG)	WT(GG)	Heterozygous (CA)	No deletion	WT(AA)	WT(AA)	NT
MN017	Convexity - supratentorial	Transitional	I	52	F	Negative	NT	NT	NT	NT	NT	WT(GG)	WT(GG)	WT (CC)	No deletion	NT	NT	NF2 gene: c.380delT; p.(Leu127Ter)
MN018	Posterior fossa	Atypical	II	71	F	NT	WT(GG)	WT(AA)	Heterozygous(GA)	WT(CC)	WT (GG)	WT(GG)	WT(GG)	WT(CC)	NT	NT	NT	NF2 gene: c.115-1G>A
MN020	Convexity - supratentorial	Atypical	II	36	F	NT	WT (GG)	WT(AA)	WT(AA)	WT (CC)	WT (GG)	WT(GG)	WT(GG)	WT (CC)	NT	NT	NT	NF2 gene: c.621T>G; p.(Tyr207Ter)
MN023	Convexity - supratentorial	Meningiothelial	I	63	M	NT	WT (GG)	WT(AA)	WT(AA)	WT (CC)	WT (GG)	WT(GG)	WT(GG)	WT (CC)	No deletion	NT	NT	NT
MN026	Ventricular	Transitional	I	44	F	NT	WT (GG)	WT(AA)	WT(AA)	WT (CC)	WT (GG)	WT(GG)	WT(GG)	WT (CC)	No deletion	NT	NT	NT
MN028	Spine	Transitional	I	63	F	Negative	WT (GG)	WT(AA)	WT(AA)	WT (CC)	WT (GG)	WT(GG)	WT(GG)	WT(CC)	NT	NT	NT	NT
MN033	Anterior cranial fossa floor	Transitional	I	65	F	Positive	WT (GG)	WT(AA)	WT (AA)	WT(CC)	WT (GG)	WT(GG)	WT (GG)	WT(CC)	NT	NT	NT	NT	none
MN036	Convexity - supratentorial	Multiple	I	51	NK	Negative	WT (GG)	WT(AA)	Heterozygous (GA)	WT(CC)	WT (GG)	WT(GG)	Heterozygous (GA)	WT(CC)	No deletion	NT	NT	NT
MN038	Convexity - supratentorial	Transitional	I	79	F	NT	WT (GG)	WT(AA)	WT (AA)	WT(CC)	WT (GG)	WT(GG)	WT (GG)	WT(CC)	No deletion	NT	NT	NT
MN045	Convexity - supratentorial	Atypical	II	NK	M	Positive	WT (GG)	WT(AA)	WT (AA)	WT(CC)	WT (GG)	WT(GG)	WT (GG)	WT(CC)	No deletion	WT(AA)	WT(AA)	NT	none
MN048	Convexity - supratentorial	Fibroblastic	i	57	F	Positive	WT (GG)	WT(AA)	Heterozygous(GA)	WT(CC)	WT (GG)	WT(GG)	WT (GG)	WT(CC)	NT	WT(AA)	WT(AA)	NT
MN052	Parasagittal	Psammonatous	I	70	F	Negative	WT(GG)	WT(AA)	WT(AA)	WT(CC)	WT (GG)	WT(GG)	WT (GG)	WT(CC)	No deletion	NT	NT	NT
MN054	Convexity - infratentorial	Parasagittal	I	58	F	Positive	WT (GG)	WT(AA)	Heterozygous(GA)	WT(CC)	WT (GG)	WT(GG)	WT (GG)	WT(CC)	No deletion	WT(AA)	WT(AA)	NT
MN055	Convexity - supratentorial	not reported	I	50	F	Positive	WT(GG)	WT(AA)	WT(AA)	WT (CC)	WT (GG)	NT	NT	WT(CC)	No deletion	WT(AA)	WT(AA)	NT	none
MN056	Convexity - infratentorial	not reported	I	61	F	Negative	WT (GG)	WT(AA)	Heterozygous(GA)	WT(CC)	WT (GG)	WT(GG)	WT (GG)	WT(CC)	No deletion	NT	NT	NT
MN057	Posterior fossa	Meningiothelial	I	58	M	Positive	WT (GG)	Heterozygous (CA)	WT(AA)	WT(CC)	WT (GG)	NT	NT	WT(CC)	No deletion	WT(AA)	WT(AA)	NT
MN058	Convexity - supratentorial	angiomatous	I	65	F	NT	WT (GG)	WT(AA)	Heterozygous (GA)	WT (CC)	WT (GG)	NT	NT	WT(CC)	No deletion	WT(AA)	WT(AA)	NT
MN062	Anterior cranial fossa floor	Meningiothelial	I	43	F	Positive	WT(GG)	WT(AA)	WT(AA)	WT (CC)	WT (GG)	NT	NT	WT(CC)	No deletion	WT(AA)	WT(AA)	NT	none
MN066	Spine	Psammonatous	I	83	M	Negative	NT	NT	NT	NT	NT	WT(GG)	WT (GG)	WT(CC)	NT	NT	NT	NT
MN071	Convexity - supratentorial	Secretory and angiomatous	I	52	F	NT	WT (GG)	Heterozygous (CA)	Homozygous (GG)	WT (CC)	WT (GG)	NT	NT	WT(CC)	NT	WT(AA)	WT(AA)	TRAF7 gene: c.1559A>G ; p.Asn520Ser
MN073	Convexity - supratentorial	Fibroblastic	I	70	F	Negative	NT	NT	Heterozygous (GA)	NT	NT	WT(GG)	WT (GG)	WT(CC)	No deletion	NT	NT	NT
MN074	Convexity - supratentorial	Transitional with infiltration of dura	I	37	F	Positive	Heterozygous (GA)	WT(AA)	Heterozygous (GA)	WT (CC)	WT (GG)	NT	NT	WT(CC)	NT	WT(AA)	WT(AA)	NT
MN075	Parafalcine	Transitional	I	NK	M	NT	WT (GG)	NT	Heterozygous (GA)	WT(CC)	WT (GG)	WT (GG)	WT (GG)	WT(CC)	No deletion	WT(AA)	WT(AA)	NT
MN076	Anterior cranial fossa floor	Atypical	II	53	F	Positive	WT(GG)	WT(AA)	WT(AA)	WT (CC)	WT (GG)	NT	NT	WT(CC)	No deletion	WT(AA)	WT(AA)	NT	none
MN077	Convexity - supratentorial	possible Transitional	I	66	F	Positive	WT(GG)	WT(AA)	WT(AA)	WT (CC)	WT (GG)	NT	NT	WT(CC)	No deletion	WT(AA)	WT(AA)	NT	none
MN078	Convexity - supratentorial	Transitional	I	70	M	Positive	WT(GG)	WT(AA)	Heterozygous (GA)	WT (CC)	WT (GG)	WT(GG)	WT (GG)	WT(CC)	No deletion	WT(AA)	WT(AA)	NT
MN079	Convexity - supratentorial	Atypical	II	75	M	Positive	WT (GG)	WT(AA)	Heterozygous (GA)	WT (CC)	WT (GG)	NT	NT	WT(CC)	No deletion	WT(AA)	WT(AA)	NT
MN080	Cerebellopontine angle	Fibrous	I	64	F	Positive	WT(GG)	WT(AA)	WT(AA)	WT (CC)	WT (GG)	NT	NT	WT(CC)	No deletion	WT(AA)	WT(AA)	NT	none
MN082	Convexity - infratentorial	Fibrous	I	57	F	Positive	WT(GG)	WT(AA)	WT(AA)	WT (CC)	WT (GG)	NT	NT	WT(CC)	No deletion	WT(AA)	WT(AA)	NT	none
MN085	Convexity - supratentorial	Mixed-Psammomatous and fibrous	I	56	F	Negative	NT	NT	NT	NT	NT	WT(GG)	WT (GG)	WT(CC)	No deletion	NT	NT	NT
MN088	Middle cranial fossa floor	Transitional	I	NK	F	Positive	WT(GG)	WT(AA)	WT(AA)	WT (CC)	WT (GG)	NT	NT	WT(CC)	No deletion	WT(AA)	WT(AA)	NT	none
MN089	Parasagittal	Transitional	I	53	M	Negative	WT(GG)	WT(AA)	WT(AA)	WT (CC)	WT (GG)	WT(GG)	WT (GG)	WT(CC)	No deletion	NT	NT	NT
MN090	Parafalcine	Secretory	I	62	F	NT	WT (GG)	Heterozygous (CA)	Heterozygous (GA)	WT (CC)	WT (GG)	NT	NT	WT(CC)	NT	WT(AA)	WT(AA)	NT
MN091	Middle cranial fossa floor	Not reported	I	62	F	Negative	WT (GG)	WT(AA)	Heterozygous (GA)	WT (CC)	WT (GG)	WT(GG)	WT(GG)	WT(CC)	No deletion	NT	NT	NT
MN092	Convexity - supratentorial	microcystic	I	60	F	Negative	WT(GG)	WT(AA)	WT(AA)	WT (CC)	WT (GG)	WT(GG)	WT (GG)	WT(CC)	NT	NT	NT	NT
MN098	Cerebellopontine angle	Not reported	I	NK	F	NT	WT(GG)	WT(AA)	Heterozygous (GA)	WT (CC)	WT (GG)	WT (GG)	WT (GG)	Heterozygous (CA)	NT	NT	NT	NT
MN101	Convexity - supratentorial	Atypical	II	45	F	Positive	WT(GG)	WT(AA)	Heterozygous (GA)	WT (CC)	WT (GG)	NT	NT	WT(CC)	No deletion	WT(AA)	WT(AA)	NT
MN102	Convexity - supratentorial	Transitional	I	56	F	Negative	WT (GG)	WT(AA)	WT(AA)	WT(CC)	WT (GG)	WT(GG)	WT(GG)	WT(CC)	No deletion	NT	NT	NT
MN104	Parafalcine	Atypical	II	37	F	Positive	WT(GG)	WT(AA)	WT(AA)	WT (CC)	WT (GG)	WT (GG)	WT (GG)	WT(CC)	NT	NT	NT	NT	none
MN105	Convexity - supratentorial	Atypical	II	NK	F	NT	WT(GG)	WT(AA)	WT(AA)	WT(CC)	WT(GG)	WT (GG)	WT(GG)	WT(CC)	No deletion	NT	NT	NT
MN106	Anterior cranial fossa floor	Psammomatous	I	46	F	NT	WT(GG)	WT(AA)	WT(AA)	WT(CC)	WT(GG)	WT(GG)	WT(GG)	WT(CC)	NT	NT	NT	NT
MN109	Convexity - supratentorial	Transitional	I	48	F	Positive	Heterozygous (GA)	WT(AA)	WT(AA)	WT(CC)	WT(GG)	NT	NT	WT(CC)	No deletion	NT	NT	AKT1 gene:c49G>A;p Glu17Lys ; TRAF7 gene:c18086G>A; p:intronic
MN110	Middle cranial fossa floor	Transitional	I	47	F	Positive	Heterozygous (GA)	WT(AA)	WT(AA)	WT(CC)	WT(GG)	NT	NT	WT(CC)	No deletion	WT(AA)	WT(AA)	AKT1 gene:c49G>A;p Glu17Lys; TRAF7 gene: c20557 GCCT>G;p. Arg641del
MN113	Middle cranial fossa floor	Secretory	I	52	F	Positive	WT(GG)	Heterozygous (CA)	WT(AA)	WT(CC)	WT(GG)	NT	NT	WT(CC)	No deletion	WT(AA)	WT(AA)	NT
MN114	Parasagittal	Mengiothelial with extensive infiltration of bone	I	62	M	Positive	WT(GG)	WT(AA)	Heterozygous (GA)	WT(CC)	WT(GG)	NT	NT	WT(CC)	No deletion	WT(AA)	WT(AA)	NT
MN115	Parafalcine	Mixed (Meningiothelial, microcystic and angiomatous)	I	69	M	NT	WT(GG)	WT(AA)	WT(AA)	WT(CC)	WT(GG)	WT (GG)	WT (GG)	WT(CC)	NT	NT	NT	NT
MN117	Anterior cranial fossa floor	Meningiothelial	I	69	M	NT	WT(GG)	WT(AA)	WT(AA)	WT(CC)	WT(GG)	WT (GG)	WT (GG)	WT(CC)	No deletion	NT	NT	NT
MN118	Anterior cranial fossa floor	Meningiothelial Meningioma with foci of microcystic changes	I	39	F	NT	WT(GG)	WT(AA)	Heterozygous(GA)	WT(CC)	WT(GG)	WT (GG)	WT(GG)	WT(CC)	No deletion	WT(AA)	WT(AA)	NT
MN122	Anterior cranial fossa floor	Transitional	I	79	M	Positive	WT(GG)	WT(AA)	WT(AA)	WT(CC)	WT(GG)	NT	NT	WT(CC)	No deletion	WT(AA)	WT(AA)	NT	none
MN123	Convexity - supratentorial	psammomatous	I	64	F	Negative	WT(GG)	WT(AA)	Heterozygous(GA)	WT(CC)	WT(GG)	WT(GG)	WT(GG)	WT(CC)	No deletion	NT	NT	NT
MN125	Middle cranial fossa floor	Secretory meningioma	I	41	F	Positive	WT(GG)	Heterozygous(AC)	WT(AA)	WT(CC)	WT(GG)	WT(GG)	WT(GG)	WT(CC)	NT	NT	NT	NT
MN126	Anterior cranial fossa floor	Transitional	I	41	F	Negative	WT(GG)	WT(AA)	WT(AA)	WT(CC)	WT(GG)	WT(GG)	WT(GG)	WT(CC)	No deletion	NT	NT	NT
MN130	Convexity - supratentorial	Transitional	I	74	M	Negative	NT	NT	NT	NT	WT(GG)	WT(GG)	WT(GG)	WT(CC)	NT	NT	NT	NT
MN132	Convexity - supratentorial	psammomatous	I	51	F	Positive	WT(GG)	WT(AA)	WT(AA)	WT(CC)	WT(GG)	NT	NT	WT(CC)	No deletion	WT(AA)	WT(AA)	NT	none
MN133	Convexity - supratentorial	Meningiothelial	I	87	M	Positive	WT(GG)	WT(AA)	WT(AA)	WT(CC)	WT(GG)	NT	NT	WT(CC)	No deletion	WT(AA)	WT(AA)	NT	none
MN137	Convexity - supratentorial	Meningiothelial	I	57	F	Negative	NT	NT	NT	NT	WT (GG)	WT(GG)	WT(GG)	WT(CC)	No deletion	NT	NT	NT
MN139	Middle cranial fossa floor	Transitional	I	NK	NK	Negative	WT(GG)	WT(AA)	WT(AA)	WT(CC)	WT(GG)	WT(GG)	WT(GG)	WT(CC)	NT	NT	NT	NT
MN140	Parasagittal	Transitional	I	74	M	Negative	NT	NT	NT	NT	WT(GG)	WT(GG)	WT(GG)	WT(CC)	No deletion	NT	NT	NT
MN143	Middle cranial fossa floor	Fibroblastic	I	74	M	Negative	WT(GG)	WT(AA)	Heterozygous(GA)	NT	WT(GG)	WT(GG)	WT(GG)	WT(CC)	No deletion	NT	NT	NT
MN147	Anterior cranial fossa floor	Meningiothelial	I	62	F	Positive	Heterozygous (GA)	WT(AA)	WT(AA)	WT(CC)	WT(GG)	NT	NT	WT(CC)	No deletion	WT(AA)	WT(AA)	NT
MN148	Convexity - supratentorial	Atypical	II	78	M	NT	WT (GG)	WT(AA)	WT(AA)	WT(CC)	WT(GG)	WT (GG)	WT (GG)	WT(CC)	No deletion	NT	NT	NT
MN149	Convexity - supratentorial	Meningiothelial	I	63	F	Positive	Heterozygous (GA)	WT(AA)	WT(AA)	WT(CC)	WT(GG)	NT	NT	WT(CC)	No deletion	WT(AA)	WT(AA)	AKT1 gene:c49G>A;p Glu17Lys ;TRAF7 gene: c.19851G>A;p. Gly536Ser
MN154	Convexity - infratentorial	Meningiothelial	I	NK	F	NT	WT(GG)	WT(AA)	NT	NT	WT(GG)	WT (GG)	WT (GG)	NT	NT	NT	NT	NT
MN157	Convexity - supratentorial	meningiothelial	I	61	F	NT	WT(GG)	WT(AA)	WT(AA)	WT(CC)	WT(GG)	NT	NT	WT(CC)	NT	NT	NT	NT
MN160	Anterior cranial fossa floor	meningiothelial	I	38	F	Negative	WT(GG)	WT(AA)	WT(AA)	WT(CC)	WT(GG)	WT(GG)	WT(GG)	WT(CC)	No deletion	NT	NT	NT
MN162	Anterior cranial fossa floor	Meningoethelial	I	56	F	Negative	WT(GG)	WT(AA)	WT(AA)	WT(CC)	WT(GG)	WT(GG)	WT(GG)	WT(CC)	No deletion	NT	NT	NT
MN163	Posterior fossa	not reported	I	NK	F	NT	WT(GG)	WT(AA)	NT	WT(CC)	WT(GG)	WT(GG)	WT(GG)	WT(CC)	No deletion	NT	NT	NT
MN164	Convexity - supratentorial	Transitional	I	NK	F	Negative	WT (GG)	WT(AA)	NT	NT	WT(GG)	WT(GG)	WT(GG)	WT(CC)	No deletion	NT	NT	NT
MN168	Convexity - supratentorial	Atypical	II	NK	F	NT	WT(GG)	WT(AA)	WT(AA)	WT(CC)	WT(GG)	WT(GG)	WT(GG)	WT(CC)	NT	NT	NT	NT
MN170	Parafalcine	Meningiothelial	I	70	F	Positive	WT(GG)	WT(AA)	Heterozygous(GA)	WT(CC)	WT(GG)	NT	NT	WT(CC)	No deletion	WT(AA)	WT(AA)	NT
MN182	Convexity - supratentorial	Atypical	II	56	F	Positive	WT (GG)	WT(AA)	WT(AA)	WT(CC)	WT(GG)	NT	NT	WT(CC)	No deletion	WT(AA)	WT(AA)	NT	none
MN186	Convexity - supratentorial	anaplastic	III	64	M	Negative	NT	NT	NT	NT	WT (GG)	WT(GG)	WT(GG)	WT(CC)	No deletion	NT	NT	NT
MN188	Posterior fossa	Fibroblastic	I	33	F	Negative	NT	NT	WT(AA)	NT	WT(GG)	WT(GG)	WT(GG)	WT(CC)	NT	NT	NT	NT
MN194	Convexity - supratentorial	Atypical	II	29	F	Positive	WT(GG)	WT(AA)	Heterozygous(GA)	WT(CC)	WT(GG)	NT	NT	WT(CC)	No deletion	WT(AA)	WT(AA)	NT
MN195	Posterior fossa	Fibrous	I	NK	F	NT	WT(GG)	WT(AA)	WT(AA)	WT(CC)	WT(GG)	NT	NT	WT(CC)	No deletion	NT	NT	NT
MN196	Parafalcine	Atypical	II	39	M	NT	NT	NT	NT	NT	WT (GG)	WT (GG)	WT (GG)	WT(CC)	No deletion	NT	NT	NT
MN197	Middle cranial fossa floor	Psammomatous	I	63	F	Positive	Heterozygous (GA)	WT(AA)	WT(AA)	WT(CC)	WT(GG)	WT(GG)	WT(GG)	WT(CC)	NT	NT	NT	AKT1 gene:c49G>A;p Glu17Lys ;TRAF7 gene: c.20394A>G; p.Lys615Glu
MN200	Convexity - infratentorial	Atypical	II	66	F	Negative	NT	NT	NT	NT	WT(GG)	WT(GG)	WT(GG)	WT(CC)	NT	NT	NT	NT
MN201	Convexity - supratentorial	Meningothelial	I	61	M	Positive	WT(GG)	WT(AA)	WT(AA)	WT(CC)	WT(GG)	WT(GG)	WT(GG)	WT(CC)	NT	NT	NT	NT	none
MN205	Anterior cranial fossa floor	not reported	I	57	F	NT	WT(GG)	WT(AA)	WT(AA)	WT(CC)	WT(GG)			WT(CC)	NT	NT	NT	NT
MN208	Spine	Psamommatous	I	81	F	Negative	WT(GG)	WT(AA)	Heterozygous(GA)	WT(CC)	WT(GG)	WT(GG)	WT(GG)	WT(CC)	NT	NT	NT	NT
MN214	Anterior cranial fossa floor	Meningiothelial	I	60	F	Positive	Heterozygous (GA)	WT(AA)	Heterozygous(GA)	WT(CC)	WT(GG)	WT(GG)	WT(GG)	WT(CC)	NT	NT	NT	AKT1 gene:c49G>A;p Glu17Lys ; No TRAF7 mutation (NGS?)
MN215	Parasagittal	Fibroblastic	I	70	M	NT	WT(GG)	WT(AA)	WT(AA)	WT(CC)	WT(GG)	WT(GG)	WT(GG)	WT(CC)	NT	NT	NT	NT
MN218	Convexity - supratentorial	Meningothelial	I	70	M	Positive	WT(GG)	WT(AA)	WT(AA)	WT (CC)	WT (GG)	WT(GG)	WT(GG)	WT(CC)	NT	NT	NT	NT	none
MN219	Parafalcine	Atypical	II	55	M	Positive	WT (GG)	WT(AA)	Heterozygous (GA)	WT(CC)	WT(GG)	WT (GG)	WT (GG)	WT(CC)	No deletion	WT(AA)	WT(AA)	NT
MN222	Middle cranial fossa floor	Meningiothelial	I	41	F	Positive	WT(GG)	Heterozygous(AC)	Heterozygous(GA)	WT(CC)	WT(GG)	WT(GG)	WT(GG)	WT(CC)	NT	NT	NT	NT
MN224	Convexity - supratentorial	Transitional	I	16	F	Positive	WT(GG)	WT(AA)	WT(AA)	WT(CC)	WT(GG)	WT(GG)	WT(GG)	WT(CC)	NT	NT	NT	NT	none
MN225	Parafalcine	Atypical	II	57	M	NT	WT(GG)	WT(AA)	WT(AA)	WT(CC)	WT(GG)	WT(GG)	WT(GG)	WT(CC)	NT	NT	NT	NT
MN226	Spine	Meningothelial	I	84	NK	Negative	WT(GG)	WT(AA)	WT(AA)	WT(CC)	WT(GG)	WT(GG)	WT(GG)	WT(CC)	NT	NT	NT	NT
MN227	Posterior fossa	Transitional	I	56	NK	NT	WT (GG)	WT(AA)	WT(AA)	WT (CC)	WT (GG)	WT(GG)	WT(GG)	WT(CC)	NT	NT	NT	NT
MN228	Parasagittal	Meningothelial	I	61	NK	NT	WT (GG)	WT(AA)	WT(AA)	WT (CC)	WT (GG)	WT(GG)		WT(CC)	NT	NT	NT	NT
MN231	Convexity - supratentorial	Transitional	I	57	F	NT	WT(GG)	WT(AA)	WT(AA)	WT(CC)	WT(GG)	WT(GG)	WT(GG)	WT(CC)	NT	NT	NT	NT
MN232	Middle cranial fossa floor	Secretory	I	35	F	Positive	WT(GG)	Heterozygous (AC)	WT(AA)	WT(CC)	WT(GG)	WT(GG)	WT(GG)	WT(CC)	NT	NT	NT
MN233	Middle cranial fossa floor	Transitional	I	37	F	NT	WT(GG)	WT(AA)	WT(AA)	NT	WT(GG)	WT(GG)	WT(GG)	WT(CC)	NT	NT	NT	NT
MN234	Middle cranial fossa floor	Atypical	II	78	F	NT	WT(GG)	WT(AA)	Heterozygous(GA)	NT	WT(GG)	WT(GG)	WT(GG)	WT(CC)	NT	NT	NT	NT
MN235	Parafalcine	Atypical	II	70	F	NT	WT (GG)	WT(AA)	WT(AA)	NT		WT(GG)	WT(GG)	WT(CC)	NT	NT	NT	NT
MN236	Anterior cranial fossa floor	Meningothelial	I	62	F	NT	WT(GG)	WT(AA)	WT(AA)	WT(CC)	WT(GG)	WT(GG)	WT(GG)	WT(CC)	No deletion	WT(AA)	WT(AA)	TRAF7 gene: c.1559A>G ; p.Asn520Ser
MN239	Convexity - infratentorial	Psammomatous	I	39	F	Negative	WT(GG)	WT(AA)	WT(AA)	WT(CC)	WT(GG)	WT(GG)	WT(GG)	WT(CC)	No deletion	WT (AA)	WT (AA)	NT
MN240	Middle cranial fossa floor	Meningothelial	I	54	M	Positive	WT(GG)	WT(AA)	Heterozygous (GA)	Heterozygous (CT)	WT(GG)	WT(GG)	WT(GG)	WT(CC)	No deletion	NT	NT	NT
MN241	Convexity - supratentorial	Rhabdoid (mixed - predominantly rhabdoid, but also angiomatous and microcystic features)	III	33	NK	NT	WT(GG)	WT(AA)	WT(AA)	WT (CC)	WT(GG)	WT(GG)	WT(GG)	WT(CC)	NT	NT	NT	NT
MN242	Anterior cranial fossa floor	Fibrous	I	61	F	NT	WT(GG)	WT(AA)	Heterozygous(GA)	WT (CC)	WT (GG)	WT(GG)	WT(GG)	WT(CC)	NT	NT	NT	NT
MN243	Convexity - supratentorial	Transitional	I	73	F	Negative	WT (GG)	WT(AA)	WT(AA)	NT	WT(GG)	WT(GG)	WT(GG)	WT(CC)	NT	NT	NT	NT
MN244	Convexity - supratentorial	Not reported	I	63	F	Positive	WT(GG)	Heterozygous(AC)		WT (CC)	WT(GG)	WT(GG)	WT(GG)	WT(CC)	NT	NT	NT	KLF4 :c.1225A>C; pLys409Gln
MN246	Posterior fossa	Meningiothelial	I	NK	F	Negative	WT(GG)	WT(AA)	WT(AA)	WT(CC)	WT(GG)	WT(GG)	WT(GG)	Heterozygous (CA)	NT	NT	NT	NT
MN247	Middle cranial fossa floor	Metaplastic	I	50	F	NT	WT(GG)	WT(AA)	WT(AA)	WT(CC)	WT(GG)	WT(GG)	WT(GG)	WT(CC)	No deletion	Heterozygous (GA)	WT(AA)	NT
MN248	Anterior cranial fossa floor	Mixed - metaplastic, transitional & microcystic (Middle cranial fossa floor) and transitional (frontal)	I	66	M	NT	WT(GG)	WT(AA)	Heterozygous(GA)	WT(CC)	WT(GG)	WT(GG)	WT(GG)	WT(CC)	No deletion	WT(AA)	WT(AA)	NT
MN251	Convexity - infratentorial	Fibrous	I	NK	F	NT	WT (GG)	WT(AA)	WT(AA)	WT(CC)	WT(GG)	WT(GG)	WT(GG)	WT(CC)				NT
MN252	Parasagittal	Atypical	II	73	F	Positive	WT (GG)	WT(AA)	WT(AA)	WT(CC)	WT(GG)	WT(GG)	WT(GG)	WT(CC)	No deletion	WT(AA)	WT(AA)	NT	none
MN254	Middle cranial fossa floor	Not reported	I	NK	NK	NT	WT (GG)	WT(AA)	WT(AA)	WT(CC)	WT(GG)	WT(GG)	WT(GG)	WT(CC)	No deletion	WT(AA)	WT(AA)	NT
MN255	Middle cranial fossa floor	Meningiothelial	I	35	F	NT	Heterozygous (GT)	WT(AA)	WT(AA)	WT(CC)	WT(GG)	WT(GG)	WT(GG)	WT(CC)	No deletion	WT(AA)	WT(AA)	AKT1 gene:c49G>A;p Glu17Lys ; TRAF7:c1554T>C; pLeu519Pro
MN256	Convexity - supratentorial	Anaplastic	III	NK	M	NT	WT(GG)	WT(AA)	WT(AA)	WT(CC)	WT(GG)	WT(GG)	WT(GG)	WT(CC)	No deletion	WT(AA)	WT(AA)	NT
MN257	Convexity - supratentorial	Fibrous	I	34	F	Negative	WT(GG)	WT(AA)	NT	WT(CC)	WT(GG)	WT(GG)	WT(GG)	WT(CC)	No deletion	NT	NT	NT
MN261	Parasagittal	Transitional	I	42	M	Negative	WT(GG)	WT(AA)	WT(AA)	WT(CC)	WT(GG)	WT(GG)	WT(GG)	WT(CC)	No deletion	WT(AA)	WT(AA)	NT
MN263	Convexity - supratentorial	Atypical	II	78	M	NT	WT(GG)	WT(AA)	WT(AA)	WT(CC)	WT(GG)	WT(GG)	WT(GG)	WT(CC)	No deletion	WT(AA)	WT(AA)	NT
MN267	Anterior cranial fossa floor	Meningiothelial	I	44	F	NT	WT(GG)	WT(AA)	WT (AA)	Heterozygous (CT)	WT(GG)	WT(GG)	WT(GG)	WT(CC)	No deletion	WT(AA)	Failed	NT
MN268	Anterior cranial fossa floor	Meningiothelial	I	67	F	Positive	WT (GG)	WT(AA)	Heterozygous(GA)	WT(CC)	WT (GG)	WT(GG)	WT(GG)	WT(CC)	No deletion	WT(AA)	WT(AA)	NT
MN272	Middle cranial fossa floor	Meningiothelial	I	NK	F	Positive	WT(GG)	WT(AA)	WT(AA)	WT(CC)	WT(GG)	WT (GG)	WT(GG)	WT(CC)	No deletion	WT(AA)	WT(AA)	NT	none
MN274	Convexity - supratentorial	Fibrous	I	68	F	Negative	WT (GG)	WT(AA)	Heterozygous(GA)	WT(CC)	WT(GG)	WT (GG)	WT(GG)	WT(CC)	No deletion	WT(AA)	WT(AA)	NT
MN275	Posterior fossa	Fibrous	I	52	F	Positive	WT (GG)	WT(AA)	WT(AA)	WT(CC)	WT(GG)	WT(GG)	WT(GG)	WT(CC)	No deletion	WT(AA)	WT(AA)	NT	none
MN276	Convexity - supratentorial	Not reported	I	NK	M	Negative	WT(GG)	WT(AA)	WT(AA)	WT(CC)	WT(GG)	WT(GG)	WT(GG)	WT(CC)	No deletion	WT(AA)	WT(AA)	NT
MN277	Parasagittal	Fibrous	I	NK	F	Negative	WT (GG)	WT(AA)	WT(AA)	WT(CC)	WT (GG)	WT (GG)	WT(GG)	WT(CC)	No deletion	WT(AA)	WT(AA)	NT
MN278	Middle cranial fossa floor	Meningothelial	I	47	F	Positive	WT (GG)	WT(AA)	WT(AA)	WT(CC)	WT (GG)	WT(GG)	WT (GG)	WT(CC)	No deletion	WT(AA)	WT(AA)	NT	none
MN279	Convexity - supratentorial	Atypical	II	NK	F	Negative	WT (GG)	WT(AA)	WT(AA)			WT (GG)	WT(GG)	WT(CC)	No deletion	WT(AA)	WT(AA)	NT
MN284	Parasagittal	Transitional	I	35	F	Negative	WT (GG)	WT(AA)	WT(AA)	WT (CC)	WT (GG)	WT (GG)	WT (GG)	WT(CC)	No deletion	WT(AA)	WT(AA)	NT
MN286	Convexity - supratentorial	Meningiothelial	I	NK	F	Positive	WT (GG)	WT(AA)	WT(AA)	Heterozygous (CT)	WT (GG)	WT (GG)	WT (GG)	WT(CC)	No deletion	WT(AA)	WT(AA)	NT
MN289	Convexity - supratentorial	Microcystic	I	NK	F	NT	WT (GG)	WT(AA)	WT(AA)	WT (CC)	WT (GG)	WT (GG)	WT (GG)	WT(CC)	No deletion	WT(AA)	WT(AA)	NT
MN290	Anterior cranial fossa floor	Meningothelial	I	NK	F	NT	WT(GG)	WT(AA)	WT(AA)	WT (CC)	WT (GG)	WT (GG)	WT (GG)	WT(CC)	No deletion	WT(AA)	WT(AA)	NT
MN291	Anterior cranial fossa floor	Meningiothelial	I	NK	F	Positive	WT (GG)	WT(AA)	WT(AA)	NT	NT	WT (GG)	WT (GG)	WT(CC)	No deletion	WT(AA)	WT(AA)	NT	none
MN294	Convexity - supratentorial	Atypical	II	NK	F	NT	WT (GG)	WT(AA)	Heterozygous(GA)	WT (CC)	WT (GG)	WT (GG)	WT (GG)	WT(CC)	No deletion	WT(AA)	WT(AA)	NT
MN296	Ventricular	Fibrous	I	NK	M	Positive	WT (GG)	WT(AA)	WT(AA)	WT (CC)	WT (GG)	WT (GG)	WT (GG)	WT(CC)	No deletion	WT(AA)	WT(AA)	NT	none
MN297	Cerebellopontine angle	Transitional	I	NK	F	Positive	WT (GG)	WT(AA)	WT(AA)	WT (CC)	WT (GG)	WT (GG)	WT (GG)	WT(CC)	No deletion	WT(AA)	WT(AA)	NT	none
MN299	Middle cranial fossa floor	Meningothelial	I	56	F	NT	WT (GG)	WT(AA)	WT(AA)	WT (CC)	WT (GG)	WT (GG)	WT (GG)	WT(CC)	No deletion	WT(AA)	WT(AA)	NT
MN300	Ventricular	Transitional	I	NK	F	Negative	WT (GG)	WT(AA)	WT(AA)	WT (CC)	WT (GG)	WT (GG)	WT (GG)	WT(CC)	No deletion	WT(AA)	WT(AA)	NT
MN303	Convexity - supratentorial	Meningothelial	I	NK	F	NT	WT (GG)	WT(AA)	WT(AA)	WT (CC)	WT (GG)	WT (GG)	WT (GG)	WT(CC)	No deletion	WT(AA)	WT(AA)	NT
MN304	Middle cranial fossa floor	Mixed (meningothelial, angiomatous and microcystic)	I	NK	M	NT	WT (GG)	WT(AA)	WT(AA)	WT (CC)	WT (GG)	WT (GG)	WT (GG)	WT(CC)	No deletion	WT(AA)	WT(AA)	NT
MN305	Anterior cranial fossa floor	Meningothelial	I	NK	F	NT	WT (GG)	WT(AA)	WT(AA)	WT (CC)	WT (GG)	WT (GG)	WT (GG)	WT(CC)	No deletion	WT(AA)	WT(AA)	NT
MN306	Convexity - supratentorial	secretory	I	NK	F	Positive	WT (GG)	Heterozygous (CA)	WT(AA)	WT (CC)	WT (GG)	WT (GG)	WT (GG)	WT(CC)	No deletion	WT(AA)	WT(AA)	KLF4 :c.1225A>C; pLys409Gln
MN308	Parasagittal	Meningothelial	I	NK	F	Positive	WT (GG)	WT(AA)	WT(AA)	WT (CC)	WT (GG)	WT (GG)	WT (GG)	WT(CC)	No deletion	WT(AA)	WT(AA)	NT	none
MN310	Convexity - supratentorial	Psammomatous	I	63	F	Negative	WT (GG)	WT(AA)	WT(AA)	WT(CC)	WT (GG)	WT (GG)	WT (GG)	WT(CC)	No deletion	WT(AA)	WT(AA)	NT
MN311	Convexity - supratentorial	Psammomatous	I	NK	F	NT	WT (GG)	WT(AA)	WT(AA)	WT (CC)	WT (GG)	WT (GG)	WT (GG)	WT(CC)	no deletion	WT(AA)	WT(AA)	NT
MN312	Middle cranial fossa floor	Microcystic	I	NK	F	Positive	WT (GG)	WT(AA)	WT(AA)	WT (CC)	WT (GG)	WT (GG)	WT (GG)	WT(CC)	No deletion	WT(AA)	WT(AA)	NT	none
MN314	Anterior cranial fossa floor	Meningothelial	I	NK	F	NT	WT (GG)	WT(AA)	Heterozygous(GA)	WT (CC)	WT (GG)	WT (GG)	WT (GG)	WT(CC)	No deletion	WT(AA)	WT(AA)	NT
MN315	Anterior cranial fossa floor	Psamommatous	I	NK	F	NT	WT (GG)	Heterozygous (CA)	Homozygous (GG)	WT (CC)	WT (GG)	WT (GG)	WT (GG)	WT(CC)	no deletion	WT (AA)	WT(AA)	KLF4 :c.1225A>C; pLys409Gln
MN316	Posterior fossa	Fibrous	I	59	F	Negative	WT (GG)	WT(AA)	Heterozygous(GA)	WT (CC)	WT (GG)	WT (GG)	WT (GG)	WT(CC)	No deletion	WT(AA)	WT(AA)	NT
MN317	Ventricular	Fibrous	I	NK	F	Negative	WT (GG)	WT(AA)	WT(AA)	WT (CC)	WT (GG)	WT (GG)	WT (GG)	WT(CC)	No deletion	WT(AA)	WT(AA)	NT
MN318	Middle cranial fossa floor	Mixed meningothelial + microcystic	I	66	F	Negative	WT (GG)	WT(AA)	Heterozygous(GA)	WT (CC)	WT (GG)	WT (GG)	WT (GG)	WT(CC)	No deletion	WT(AA)	WT(AA)	NT
MN319	Posterior fossa	Mixed - fibrous + psamomatous + microcystic	I	57	F	Negative	WT (GG)	WT(AA)	WT(AA)	WT (CC)	WT (GG)	WT (GG)	WT (GG)	WT(CC)	no deletion	WT(AA)	WT(AA)	NT
MN320	Middle cranial fossa floor	Meningothelial	I	NK	F	NT	WT (GG)	WT(AA)	WT(AA)	WT (CC)	WT (GG)	WT (GG)	WT (GG)	WT(CC)	No deletion	WT(AA)	WT(AA)	NT
MN321	Convexity - supratentorial	Transitional	I	NK	F	NT	WT (GG)	WT(AA)	WT(AA)	WT(CC)	WT (GG)	WT (GG)	WT (GG)	WT(CC)	No deletion	WT(AA)	WT(AA)	NT
MN322	Middle cranial fossa floor	Meningothelial	I	78	F	Positive	WT (GG)	WT(AA)	WT(AA)	WT (CC)	WT (GG)	WT (GG)	WT (GG)	WT(CC)	No deletion	WT(AA)	WT(AA)	NT	none
MN323	Convexity - supratentorial	Meningothelial	I	NK	F	Positive	WT (GG)	WT(AA)	WT(AA)	Heterozygous (CT)	WT (GG)	WT (GG)	WT (GG)	NT	No deletion	WT(AA)	WT(AA)	NT
MN324	Anterior cranial fossa floor	Angiomatous	I	69	F	Positive	Heterozygous (GA)	WT(AA)	WT(AA)	WT (CC)	WT (GG)	WT (GG)	WT (GG)	WT (CC)	No deletion	WT(AA)	WT(AA)	NT
MN325	Convexity - supratentorial	Psamommatous	I	NK	F	Negative	WT (GG)	WT(AA)	WT(AA)	WT (CC)	WT (GG)	WT (GG)	WT (GG)	WT (CC)	No deletion	WT(AA)	WT(AA)	NT
MN326	Parasagittal	Transitional	I	50	F	Negative	WT (GG)	WT(AA)		WT (CC)	WT (GG)	WT (GG)	WT (GG)	WT (CC)	No deletion	WT(AA)	WT(AA)	NT
MN327	Anterior cranial fossa floor	Fibrous	I	57	F	Positive	WT (GG)	WT(AA)	WT(AA)	WT(CC)	WT (GG)	WT (GG)	WT (GG)	WT(CC)	No deletion	WT(AA)	WT(AA)	NT	none
MN328	Convexity - supratentorial	Angiomatous + microcystic	I	72	M	NT	WT (GG)	WT(AA)	WT(AA)	WT(CC)	WT (GG)	WT (GG)	WT (GG)	WT(CC)	No deletion	WT(AA)	WT(AA)	NT
MN329	Cerebellopontine angle	Fibrous	I	NK	M	Positive	WT (GG)	WT(AA)	WT(AA)	WT(CC)	WT (GG)	WT (GG)	WT (GG)	WT(CC)	No deletion	WT(AA)	WT(AA)	NT
MN330	Middle cranial fossa floor	Meningothelial	I	NK	F	NT	Heterozygous (GA)	WT(AA)	WT(AA)	WT(CC)	WT (GG)	WT (GG)	WT (GG)	WT(CC)	No deletion	WT(AA)	WT(AA)	AKT1 gene:c49G>A;p Glu17Lys ; TRAF7 not tested
MN331	Anterior cranial fossa floor	A - psamommatous; B - transitional	I	73	F	NT	WT (GG)	Heterozygous(CA)	WT(AA)	WT(CC)	WT (GG)	WT (GG)	WT (GG)	WT(CC)	No deletion	WT(AA)	WT(AA)	KLF4 :c.1225A>C; pLys409Gln
MN332	Parafalcine	Atypical	II	68	M	NT	WT (GG)	WT(AA)	WT(AA)	WT (CC)	WT (GG)	WT (GG)	WT (GG)	WT (CC)	No deletion	WT(AA)	WT(AA)	NT
MN333	Unknown	Not reported	NK	NK	F	NT	WT (GG)	WT(AA)	WT(AA)	WT (CC)	WT (GG)	WT (GG)	WT (GG)	WT(CC)	No deletion	WT(AA)	WT(AA)	NT
MN338	Convexity - supratentorial	Atypical	II	70	M	NT	WT (GG)	WT(AA)	WT(AA)	WT (CC)	WT (GG)	WT (GG)	WT (GG)	WT (CC)	No deletion	WT(AA)	WT(AA)	NT
MN344	Parasagittal	Transitional	I	NK	NK	NT	WT (GG)	WT(AA)	WT(AA)	WT(CC)	WT (GG)	WT (GG)	WT (GG)	WT(CC)	no deletion	WT(AA)	WT(AA)	NT
MN345	Middle cranial fossa floor	Meningothelial	I	52	F	Positive	WT (GG)	WT(AA)	Heterozygous(GA)	WT(CC)	WT (GG)	WT (GG)	WT (GG)	WT(CC)	No deletion	Heterozygous(GA)	WT(AA)	NT
MN346	Spine	Fibrous	I	55	M	Positive	WT (GG)	WT(AA)	WT(AA)	WT(CC)	WT (GG)	WT (GG)	WT (GG)	WT(CC)	no deletion	WT(AA)	WT(AA)	NT
MN348	Unknown	Not known	NK	NK	F	NT	WT (GG)	Heterozygous(CA)	WT(AA)	WT(CC)	WT (GG)	WT (GG)	WT (GG)	WT(CC)	No deletion	WT(AA)	WT(AA)	KLF4 :c.1225A>C; pLys409Gln
MN349	Convexity - supratentorial	Angiomatous	I	NK	M	Positive	WT (GG)	WT(AA)	WT(AA)	WT(CC)	WT (GG)	WT (GG)	WT (GG)	WT(CC)	No deletion	WT(AA)	WT(AA)	NT	none
SS16	Convexity - supratentorial	Atypical	II	71	M	Positive	Homozygous (AA)	WT(AA)	WT(AA)	WT(CC)	WT(GG)	NT	WT (GG)	WT(CC)	NT	NT	NT	NT
SS8	Anterior cranial fossa floor	Atypical	II	66	M	Positive	Heterozygous (GA)	WT(AA)	WT(AA)	WT(CC)	WT(GG)	NT	NT	WT(CC)	NT	WT(AA)	WT(AA)	NT
SS9	Anterior cranial fossa floor	Transitional	I	70	F	Positive	Heterozygous (GA)	WT(AA)	Heterozygous(GA)	NT	WT(GG)	WT(GG)	WT(GG)	WT(CC)	NT	NT	NT	NT
Total number of positives			GII- female -15, M-10, GIII-Female -0, Male -2			49	10	12	37	3	0	0	1	3	0	2	0		29
Total number of samples			GI- Female 107, male-28		F=124;M=40	113	159	158	155	150	163	140	139	168	123	94	95		58
