# Supplementary material for: A Rapid Robust Method for Subgrouping Non-NF2 Meningiomas According to Genotype and Detection of Lower Levels of M2 Macrophages in AKT1 E17K Mutated Tumours
Source: Int J Mol Sci. 2020 Feb 13;21(4):1273. doi: 10.3390/ijms21041273 (PMC7073007; doi:10.3390/ijms21041273)
Supplement: Supplementary file 1 [file ijms-21-01273-s001.zip › ijms-687978-supplementary-final/Supplementary figures/Table S2-Macrophage data.xlsx]

## Sheet: Flow and IHC data 
# for Publications	Location of tumour	Histopathological subtype	Grade	Age at presentation	Gender	Summary of Genotype	NF2 STATUS BY WESTERN	M2 Macrophages by Flow	Tumour cells by Flow	%Monocytes (CD14) in the lymphocyte population	Pan macrophage IHC (CD68+)	M1 macrophage (IHC CD86+)	M2 macrophage (IHC CD163+)	M2 macrophage (CD206)
A						Screened by Kasp genotyping panel		CD45+HLA-DR+CD14+CD163+	CD45-HLA-DR-CD14-CD44+	% CD14+ cells in the CD45+ population (FL1+FL3+)	Scoring intensity (% of positive CD68+ cells : a single x100 image taken and the area fraction stained within this field also measured using image analysis)	Scoring intensity (1=WEAK, 2=MODERATE, 3=STRONG)	Scoring intensity (% of positive CD68+ cells : a single x100 image taken and the area fraction stained within this field also measured using image analysis)	Scoring intensity (1=WEAK, 2=MODERATE, 3=STRONG)
MN052	Parasagittal	Psammonatous	I	70	F	None detected	Negative	4.6	92.7	95.3	NT	NT	NT	NT
MN056	Convexity - infratentorial	not reported	I	61	F	Heterozygous TRAF7 N520S	Negative	6.5	95.3	68.6	NT	NT	NT	NT
MN066	Spine	Psammonatous	I	83	M	None detected	Negative	3.5	87.2	95.9	NT	NT	NT	NT
MN073	Convexity - supratentorial	Fibroblastic	I	70	F	Heterozygous TRAF7 N520S	Negative	12.7	83.5	82.6	NT	NT	NT	NT
MN076	Anterior cranial fossa floor	Atypical	II	53	F	None detected	Positive	2.5	NT	87.1	NT	NT	NT	NT
MN078	Convexity - supratentorial	Transitional	I	70	M	Heterozygous TRAF7 N520S	Positive	6.3	NT	68.4	NT	NT	NT	NT
MN080	Cerebellopontine angle	Fibrous	I	64	F	None detected	Positive	11.3	NT	91.4	NT	NT	NT	NT
MN106	Anterior cranial fossa floor	Psammomatous	I	46	F	None detected	NT	0	96.6	NT	NT	NT	NT	NT
MN109	Convexity - supratentorial	Transitional	I	48	F	Heterozygous AKT1 E17K	Positve	0.5	97.5	100	2 (8.7)	NT	2 (11.5)	NT
MN110	Middle cranial fossa floor	Transitional	I	47	F	Heterozygous AKT1 E17K	Positive	0.5	90.3	66.7	2 (7.4)	NT	2 (8.9)	NT
MN113	Middle cranial fossa floor	Secretory	I	52	F	Heterozygous KLF4 K409Q	Positive	6.4	84.2	97.3	NT	NT	NT	NT
MN114	Parasagittal	Mengiothelial with extensive infiltration of bone	I	62	M	Heterozygous TRAF7 N520S	Positive	42	51.1	97.8	NT	NT	NT	NT
MN117	Anterior cranial fossa floor	Meningothelial	I	69	M	None detected	NT	25.8	67.3	96.1	NT	NT	NT	NT
MN118	Anterior cranial fossa floor	Meningiothelial Meningioma with foci of microcystic changes	I	39	F	Heterozygous TRAF7 N520S	NT	3.4	91.3	96	NT	NT	NT	NT
MN122	Anterior cranial fossa floor	Transitional	I	79	M	None detected	Positive	1	97.4	99	NT	NT	NT	NT
MN123	Convexity - supratentorial	psammomatous	I	64	F	Heterozygous TRAF7 N520S	Negative	20.9	70	98.3	2 (9.8)	?0	3(18.4)	2
MN126	Anterior cranial fossa floor	Transitional	I	41	F	None detected	Negative	3.7	92.3	99.4	2 (10.2)	?1	3 (16.1)	1
MN130	Convexity - supratentorial	Transitional	I	74	M	None detected	Negative	9	86.6	97.9	NT	NT	NT	NT
MN132	Convexity - supratentorial	Psammomatous	I	51	F	None detected	Positive	31.1	66.8	98.4	3 (11.8)	?0	2 (9.5)	2
MN133	Convexity - supratentorial	Meningothelial	I	87	M	None detected	Positive	1.5	94.3	93.2	NT	NT	NT	NT
MN137	Convexity - supratentorial	Meningothelial	I	57	F	None detected	Negative	74.5	26.2	98	NT	NT	NT	NT
MN139	Middle cranial fossa floor	Transitional	I	NK	NK	None detected	Negative	29	65.8	86	3 (12.5)	?1	3 (15.5)	1-2
MN140	Parasagittal	Transitional	I	74	M	None detected	Negative	4	89.5	82.2	NT	NT	NT	NT
MN143	Middle cranial fossa floor	Fibroblastic	I	74	M	Heterozygous TRAF7 N520S	Negative	1.22	89.7	93.9	2 (3.1)	?0	1-2 (4.2)	1
MN147	Anterior cranial fossa floor	Meningiothelial	I	62	F	Heterozygous AKT1 E17K	Positive	2.75	87.9	49.1	2 (4.3)	?0	2 (7.6)	1
MN148	Convexity - supratentorial	Atypical	II	78	M	None detected	NT	5	93.7	83.6	NT	NT	NT	NT
MN149	Convexity - supratentorial	Meningiothelial	I	63	F	Heterozygous AKT1 E17K	Positive	5.18	91.5	71.1	2 (8.3)	?1	2 (9.2)	1
MN160	Anterior cranial fossa floor	Meningothelial	I	38	F	None detected	Negative	4.87	83.6	97.3	2 (8.3)	?0	2 (6.5)	1
MN163	Posterior fossa	not reported	I	NK	F	None detected	NT	1.7	NT	83.3	NT	NT	NT	NT
MN164	Convexity - supratentorial	Transitional	I	NK	F	None detected	Negative	23.1	65.1	99.3	2 (8.9)	?0	2 (9.5)	2
MN168	Convexity - supratentorial	Atypical	II	NK	F	None detected	NT	1	91.8	83.7	NT	NT	NT	NT
MN170	Parafalcine	Meningiothelial	I	70	F	Heterozygous TRAF7 N520S	Positive	3.5	NT	98.6	NT	NT	NT	NT
MN182	Convexity - supratentorial	Atypical	II	56	F	None detected	Positive	5	90.4	86.4	NT	NT	NT	NT
MN200	Convexity - infratentorial	Atypical	II	66	F	None detected	Negative	6.4	86.8	87.5	NT	NT	NT	NT
MN201	Convexity - supratentorial	Meningothelial	I	61	M	None detected	Positive	2.62	91.9	NT	NT	NT	NT	NT
MN208	Spine	Psamommatous	I	81	F	Heterozygous TRAF7 N520S	Negative	16.4	83.5	92	2 (10.1)	?0	1-2 (10.6)	1-2
MN218	Convexity - supratentorial	Meningothelial	I	70	M	None detected	Positive	33	53.3	63.2	3 (10.1)	?1	3 (9.7)	2
MN224	Convexity - supratentorial	Transitional	I	16	F	None detected	Positive	14.4	73.4	90	3 (18.5)	?0	3 (23.1)	1-2
MN226	Spine	Meningothelial	I	84	NK	None detected	Negative	3.88	94.8	94.4	3 (13.1)	?1	3 (18.2)	2
MN239	Convexity - infratentorial	Psammomatous	I	39	F	None detected	Negative	3.81	93.2	64.8	3 (11.2)	?0	2 (11.5)	2
MN240	Middle cranial fossa floor	Meningothelial	I	54	M	Heterozygous SMO L412F and TRAF7 N520S	Positive	1.1	64.7	92.1	2 (2.3)	?0	1-2 (4.8)	2
SS16	Convexity - supratentorial	Atypical	II	71	M	Homozygous AKT1 E17K	Positive	NT	NT	NT	2 (8.3)	NT	3 (9.8)	NT
SS8	Anterior cranial fossa floor	Atypical	II	66	M	Heterozygous AKT1 E17K	Positive	NT	NT	NT	3(11.7)	NT	3(9.3)	NT
SS9	Anterior cranial fossa floor	Transitional	I	70	F	Heterozygous AKT1 E17K and Heterozygous TRAF7 N520S	Positive	NT	NT	NT	2(3.2)	NT	2 (3.5)	NT
